# Supplementary material for: Characteristics of Shiga Toxin-Producing Escherichia coli Circulating in Asymptomatic Food Handlers
Source: Toxins (Basel). 2023 Nov 2;15(11):640. doi: 10.3390/toxins15110640 (PMC10675304; doi:10.3390/toxins15110640)
Supplement: Supplementary file 1 [file toxins-15-00640-s001.zip]

Archive with 1 entries (1 files):
- toxins-2662704-supplementary.pdf
